# Supplementary material for: Stronger social bonds do not always predict greater longevity in a gregarious primate
Source: Ecol Evol. 2018 Jan 3;8(3):1604–14. doi: 10.1002/ece3.3781 (PMC5792528; doi:10.1002/ece3.3781)
Supplement: Supplementary file 1 [file ECE3-8-1604-s001.xlsx]

## Sheet: Sheet1
Table S1. QAP Matrix correlations of annual matrices of proportion of dyads' shared observation time spent grooming and resting within 1 m.
Year*	Group	test value	p value**	significant alpha < 0.05
2006-2007	GN	0.41	0	TRUE
2007-2008	GN	0.4	0	TRUE
2008-2009	GN	0.38	0	TRUE
2009-2010	GN	0.11	0.12	FALSE
2010-2011	GN	0.5	0	TRUE
2011-2012	GN	0.54	0	TRUE
2012-2013	GN	0.47	0	TRUE
2013-2014	GN	0.56	0	TRUE
2006-2007	GS	0.31	0	TRUE
2007-2008	GS	0.56	0	TRUE
2008-2009	GSB	0.11	0.31	FALSE
2008-2009	GSA	0.09	0.21	FALSE
2009-2010	GSB	0.01	0.44	FALSE
2009-2010	GSAA	0.88	0	TRUE
2009-2010	GSC	-0.07	0.52	FALSE
2010-2011	GSB	0.79	0.06	FALSE
2010-2011	GSAA	0.25	0.06	FALSE
2010-2011	GSC	0.56	0.03	TRUE
2011-2012	GSB	0.94	0.16	FALSE
2011-2012	GSAA	0.61	0	TRUE
2011-2012	GSC	0.5	0.01	TRUE
2012-2013	GSB	0.39	0.4	FALSE
2012-2013	GSAA	0.36	0.01	TRUE
2012-2013	GSC	0.51	0	TRUE
2013-2014	GSB	0.41	0.39	FALSE
2013-2014	GSAA	0.77	0	TRUE
2013-2014	GSC	0.68	0	TRUE
2006-2007	TWN	0.37	0.08	FALSE
2007-2008	TWN	0.01	0.44	FALSE
2008-2009	TWN	0.43	0.08	FALSE
2009-2010	TWN	0.09	0.35	FALSE
2010-2011	TWN	0.31	0.17	FALSE
2011-2012	TWN	0.5	0.01	TRUE
2012-2013	TWN	0.66	0	TRUE
2013-2014	TWN	0.38	0.01	TRUE
2006-2007	TWS	0.31	0	TRUE
2007-2008	TWS	0.39	0	TRUE
2008-2009	TWS	0.44	0	TRUE
2009-2010	TWS	0.26	0.01	TRUE
2010-2011	TWS	0.31	0	TRUE
2011-2012	TWS	0.3	0	TRUE
2012-2013	TWS	0.31	0	TRUE
2013-2014	TWS	0.49	0	TRUE
	percentage years correlated:			28/43 = %65
*Each 12-month year ran from October to October
** p value of 0 is <0.001
