# Supplementary material for: Stronger social bonds do not always predict greater longevity in a gregarious primate
Source: Ecol Evol. 2018 Jan 3;8(3):1604–14. doi: 10.1002/ece3.3781 (PMC5792528; doi:10.1002/ece3.3781)
Supplement: Supplementary file 2 [file ECE3-8-1604-s002.xlsx]

## Sheet: Sheet1
	Table S2. Loadings of multi-year bond strength and consistency with top 3 partners on principal components.
		PC1	PC2
	% Variance explained	0.9948	0.0052
	strength.3	0.9998	0.0176
	consistency.3	0.0176	-0.9998
