# Supplementary material for: Stronger social bonds do not always predict greater longevity in a gregarious primate
Source: Ecol Evol. 2018 Jan 3;8(3):1604–14. doi: 10.1002/ece3.3781 (PMC5792528; doi:10.1002/ece3.3781)
Supplement: Supplementary file 3 [file ECE3-8-1604-s003.xlsx]

## Sheet: Sheet1
Table S3. LMER Repeatability statistics for variables with annual measures* (rptR package) N = 437 subject-years
Variable	Fixed effect in model (control variable)	R	95% CI	p**
Bond strength (top 3)	Number adult female groupmates	0.15	0.06 - 0.23	< 0.001
Dominance rank		0.82	0.75 - 0.86	< 0.001
Number adult female groupmates		0.73	0.65 - 0.79	< 0.001
*Subject included as random effect.
**1000 bootstrap iterations used to calculate 95% CI and 1000 matrix randomizations used to calculate p.
