# Supplementary material for: Stronger social bonds do not always predict greater longevity in a gregarious primate
Source: Ecol Evol. 2018 Jan 3;8(3):1604–14. doi: 10.1002/ece3.3781 (PMC5792528; doi:10.1002/ece3.3781)
Supplement: Supplementary file 4 [file ECE3-8-1604-s004.xlsx]

## Sheet: Sheet1
Table S4. Mean and standard deviation across all subjects of multi-year variables used to predict survival, and correlations1 between variables (N = 83 subjects). Columns 1-9 correspond to predictors listed in the left-most column.
Predictor		SD	Range	1	2	3	4	5	6	7	8
1. Age at entry	10.1	± 3.9	5.8 – 22.6	-	-0.22 *	-0.27 *	-	-
2. Bond strength top 3 partners	7.6	± 2.49	2.9 – 15.9		-	0.95 ***	0.27*	0.32**	-	-0.35**	-
3. Bond strength top 6	5.4	± 1.91	2.12 – 12.7			-	0.26*	0.27*	-	-0.29**	-
4. Partner consistency top 3	0.51	± 0.18	0 – 1				-	0.45***	0.22*	-0.38***	-
5. Partner consistency top 6	0.67	± 0.13	0.17 – 1					-	-	-0.59***	-
6. Dominance rank	0.49	± 0.29	0 – 1						-	-	-
7. Number adult female groupmates	13.6	± 4.2	3 – 21							-	-
8. Age at first birth	7.3	± 1.2	4.6 – 10.9								-
1- no correlation, * p < 0.05, ** p < 0.01, *** p < 0.001. There were no p values 0.10 -- 0.05.
