# Supplementary material for: Stronger social bonds do not always predict greater longevity in a gregarious primate
Source: Ecol Evol. 2018 Jan 3;8(3):1604–14. doi: 10.1002/ece3.3781 (PMC5792528; doi:10.1002/ece3.3781)
Supplement: Supplementary file 7 [file ECE3-8-1604-s007.xlsx]

## Sheet: Sheet1
Table S10. Test quadratic relationship of number adult female groupmates on survival in fixed-time Cox model (including multi-year st.co classes with top 3 partners, reference level 3 + st / - cons)
	coef	Hazard ratio	lowerCI	upperCI
st.co3 (class 1 -/-)	-1.793	0.167	-3.382	-0.204
st.co3 (class 2 -/+)	-1.371	0.254	-2.751	0.009
st.co3 (class 4 +/+)	-2.956	0.052	-4.773	-1.14
af.groupmates	-0.355	0.701	-1.048	0.337
af.groupmates^2	-0.239	0.788	-0.967	0.489
age.first.rep	-0.495	0.609	-1.099	0.109
Table S11. Test quadratic relationship of number adult female groupmates on survival in fixed-time Cox model (including multi-year st.co classes with top 6 partners, reference level 3 + st /- cons)
	coef	Hazard ratio	lowerCI	upperCI
st.co6 (class 1 -/-)	-0.324	0.723	-1.508	0.861
st.co6 (class 2 -/+)	-0.103	0.903	-2.144	1.939
st.co6 (class 4 +/+)	-0.592	0.553	-2.643	1.46
af.groupmates	-0.381	0.683	-1.041	0.279
af.groupmates^2	-0.321	0.726	-1.196	0.555
age.first.rep	-0.461	0.63	-1.019	0.096
